# Supplementary material for: Automatic Liver Viability Scoring with Deep Learning and Hyperspectral Imaging
Source: Diagnostics (Basel). 2021 Aug 24;11(9):1527. doi: 10.3390/diagnostics11091527 (PMC8472457; doi:10.3390/diagnostics11091527)
Supplement: Supplementary file 1 [file diagnostics-11-01527-s001.zip]

Archive with 3 entries (3 files):
- Supplementary materials.pdf
- video 1.mp4
- video 2.mp4
